# Supplementary material for: APEX-based proximity labeling in Plasmodium identifies a membrane protein with dual functions during mosquito infection
Source: PLoS Pathog. 2024 Dec 18;20(12):e1012788. doi: 10.1371/journal.ppat.1012788 (PMC11695019; doi:10.1371/journal.ppat.1012788)
Supplement: S3 Table — (XLSX) [file ppat.1012788.s015.xlsx]

## Sheet: Expression
Ring	Trophozoite	Schizont	Gametocyte	Ookinete-24h	Sporozoite (Py)		female	male
37.25	20	18.72	87.18	150.21	10.36		15.93	41.01

## Sheet: BS Growth Rate
WT	KO
10.7773	7.15
12.2406	7.5
8.42	7.21
8.09	7.42
8.25188
9.70954	6.04
	7.35
	7.39
	6.61
	7.35262
	7.55882
	6.72861
	7.38759

## Sheet: Exflagellation I
WT	WT + PH	KO	KO + PH	KO 820
1	11	0	0	0
1	23	0	0	1
2	15	0	0	0
2	15	0	0	0
2	16	0	0	0
2		0	0	0
2	1	0	0	1
2	4	0	0	0
2	4	0	0	0
2	6	0	0	0
3	5	0	0	0
3	8	0	0	0
3	4	0	0	0
3	10	0	0	0
3	6	0	0	0
4	1	0	0	0
5		0	0	0
1	11	0	0	0
1	23	0	0	0
1	17	0	0	2
1	13	0	0	0
1	8	0	0	0
2	10	0	0	0
2	14	0	0	0
2	16	0	0	0
2	13	0	0	0
2	14	0	0	0
3		0	0	0
3		0	1	0
3		0	1	1
3		0	1
3		0	0
4		0	0
4		0	0
4		0	0
7		0	0
		0	0
5		0	0
4		0	0
1		0	0
4		0	0
2		0	0
1		0	0
8		0	0
5		0	0
1		0	0
5		0	0
		0	0
7		0	0
5		0	0
8		0	0
3		0	0
9		0	0
9		0	0
8		1	0
6			0
7		0	0
3		0	0
		0	0
3		0	0
1		0	0
2		0	1
4		0	1
3		0	1
1		0	1
4		0	1
0		0	1
2		0	1
2		0	1
		0	2
		0	2
		0
		0	1
		1	1
		1	3
		3	1
		0	2
		1	1
		1	1
		3	3
		2	3
		1	3
		0	8*
		1	1
		0	0
			0
			0
			0
			0
			0
			0
			0
			0
			0
			0
			0
			0
			0
			0
			0
			0
			2
			3
			0
			4
			6
			3
			2
			6
			2
			1
			7*
			1
			3
			3
			3
			1
			1
			2
			4
			2

## Sheet: Exflagellation II
WT	AAAA
1	3
1	4
3	1
2	5
2	2
3	1
5	3
6	2
5	1
4	2
2	3
3	2
3	1
2	3
	2
3	4
4	5
3	3
5	1
6	2
4	6
2	1
4	1
6	2
6	1
5	3
	2
3	1
4	2
5	4
6	2
5	2
4	3
3	3
5	5
5	1
6	3
3	3
7	2
4
	1
	3
	3
	1
	5
	1
	2
	2
	1
	2
	1
	1
	3
	4
	2
	4
	1
	4
	2
	1
	6
	1
	3
	4
	2
	1
	3
	1
	1
	4
	3
	4
	5
	1
	2
	3
	3
	2
	1
	4
	1
	3
	2
	4
	3
	3
	1
	5
	4
	2
	1
	3
	2
	2
	3
	4
	3
	4
	3

## Sheet: Ookinete conversion I
WT	KO
32.4	3.1
63	5
22	0
54	2.4

## Sheet: Ookinete conversion II
WT	AAAA
63	56
22	49
54	35

## Sheet: Ookinete conversion III
p47 x p48/45	p47 x KO	p48/45 x KO
35.88	34.63	2
33.2	50	3.35

## Sheet: Ookinete Speed I
WT	KO
5.84	1.07
5.51	2.14
5.87	1.72
5.52	1.53
6.35	2.37
5.98	5.21
6.39	1.06
5.62	2.39
7.62	2.2
4.39	3.95
6.93	1.6
3.85	0.9
5.9	1.85
5.1	0.57
4.6	1.4
3.25	4.1
7.71	2.98
7.74	5.45
11.78	4.19
6.56	7.51
9.81	5.26
7.38	3.6
7.55	5.69
6.08	1.58
9.31	1.21
10.17	0.79
9.98	3.18
7.06	3.49
4.3	2.29
11.97	2.19
10.01	4.2
16.63	2.26
8.82	0.87
6.07	4.27
6.94	1.12
10.62	2.48
9.51	3.11
8.76	4.21
9.46	3.34
11.21	7.31
11.09	3.83
10.79	3.95
11.44	1.99
16.09
10.59
11.32
10
13.35
11.07
11.33
9.65
7.58
12.64
13.64
2.56167
7.41167
5.83333
10.5883
6.65625
8.77125
8.7825
6.75
3.19313
7.20133
4.56
5.58533
2.70364
3.18364
11.2631
4.32933
6.23613
5.796
5.65
2.3
2.888
2.45867
2.94667
12.989
10.171
7.51241
4.62414
1.49379
8.54483
6.52552
4.41333
2.52533
5.59333
3.67867
4.77067
2.34933
7.296
3.13867
6.21867
5.10267
5.19733
8.11733
3.474
2.37733
1.245
2.97867
2.208
2.58533
2.89467
1.64667
1.85867
2.552
3.968
3.89467
3.19867
4.14933
3.81467
3.75467
1.98533
3.316
3.456
0.88
4.26293
3.3184
3.06243
4.4592
4.288
3.21733
1.464
3.084
2.48
6.28714
4.71
3.98143
5.235
4.96
3.81733
1.58533
1.688

## Sheet: Ookinete Speed II
WT	AAAA
6.99	3.908
7.9875	1.006
6.992	2.152
2.718	4.58
9.34	7.01333
7.9584	6.336
6.212	3.088
6.236	6.196
9.348	5.702
6.24	10.616
6.452	9.88552
2.622	5.604
6.63	6.134
5.59
7.304	4.448
4.446	7.078
4.67	6.19
4.822	4.074
	9.198
13.422	9.41
7.706	3.622
5.715	8.9
8.06308	6.666
9.14	2.296
4.978
2.112	9.678
6.918	8.882
4.556	7.202
7.228	8.61
4.422
1.128

## Sheet: MG Cysts I
WT	KO	KO + PH
15	1	1
200	1	1
180	1	1
100	1	1
150	11	1
180	0	1
200	0	1
150	0	1
150	0	2
200	0	2
200	0	2
40	0	2
20	0	4
50	0	5
200	0	9
50	0	8
20	0	0
35	0	0
50	0	0
45	0	0
577	0	0
308	0	0
193	0	0
76	0	0
0	0	0
0	0	0
762	0	0
686	0	0
271	0	0
9	0	0
58	0	0
1	0	0
43	0	0
58	0	0
71	0	0
299	0	0
584	0	0
292	0	0
430	0	0
554	0	0
1	0	0
0	0	0
0	0	0
142	0	0
92	0	0
0	0	0
222	0	0
0	0	0
123	0	0
0	0	0
293	1	0
0	0	0
523	0	0
243	0	0
70	0	0
	0	0
	0	0
	0	0
	0	0
	0	0
	0
	0
	0
	0
	0
	0
	0
	0
	0
	0
	0
	0
	0
	0
	0
	0
	0
	0
	0
	0
	0
	0
	0
	0
	0
	0
	0
	0
	0
	0
	0
	0
	0
	0
	0
	0
	0
	0
	0
	0
	0
	0
	0
	0
	0
	0
	0
	0
	0
	0
	0
	0
	0
	0
	0
	0
	0
	0
	0
	0
	0
	0
	0
	0

[truncated: 10 more sheets: MG Cysts II, MG Cysts III, MG traversal, Spz Speed, Nucleus size, Pf growth, Pf gametocytemia, Pf moephology, Pf exflagellation, Pf WGA]
